# Supplementary material for: Sex-specific associations between subcortical morphometry in childhood and adult alcohol consumption: A 17-year follow-up study
Source: Neuroimage Clin. 2021 Jul 26;31:102771. doi: 10.1016/j.nicl.2021.102771 (PMC8350402; doi:10.1016/j.nicl.2021.102771)
Supplement: Supplementary data 1 [file mmc1.xlsx]

## Sheet: Sheet1
Supplementary Table 1. Results from sensitivity analyses
Volume
	Alcohol Use*Sex - excluding outliers		Alcohol Use*Sex - controlling for SES		Alcohol Use*Sex - controlling for TBV		Alcohol Use*Sex - subcortical asymmetry as dependant variable
	𝛃4 Coefficient (SE)	p	𝛃4 Coefficient (SE)	p	𝛃4 Coefficient (SE)	p	𝛃4 Coefficient (SE)	p
Amygdala	4.68 (2.22)	0.04	4.18 (2.00)	0.04	3.09 (1.60)	0.06	-3192 (3887)	0.41
Hippocampus	10.16 (4.00)	0.01	6.44 (3.58)	0.08	5.24 (3.11)	0.10	-5139 (12701)	0.70
Striatum	17.78 (13.96)	0.21	2.79 (12.80)	0.83	-2.35 (1.08)	0.83	-36375 (75867)	0.63
Surface area
	Alcohol Use*Sex - excluding outliers		Alcohol Use*Sex - controlling for SES		Alcohol Use*Sex - controlling for TBV		Alcohol Use*Sex - subcortical asymmetry as dependant variable
	𝛃4 Coefficient (SE)	p	𝛃4 Coefficient (SE)	p	𝛃4 Coefficient (SE)	p	𝛃4 Coefficient (SE)	p
Amygdala	3.74 (1.71)	0.03	3.45 (1.52)	0.03	2.67 (1.20)	0.03	-2647 (3259)	0.42
Hippocampus	3.25 (1.30)	0.02	2.36 (1.15)	0.05	1.83 (0.93)	0.05	-691 (2118)	0.75
Striatum	8.27 (5.54)	0.14	2.00 (5.06)	0.69	-0.16 (4.11)	0.97	1480 (17554)	0.93
